# Supplementary material for: Fungicide Resistance Evolving in Ramularia collo-cygni Population in Estonia
Source: Microorganisms. 2021 Jul 15;9(7):1514. doi: 10.3390/microorganisms9071514 (PMC8307248; doi:10.3390/microorganisms9071514)
Supplement: Supplementary file 1 [file microorganisms-09-01514-s001.zip]

Archive with 1 entries (1 files):
- microorganisms-1284927-supplementary.pdf
